# Supplementary material for: Regulatory T cell-like response to SARS-CoV-2 in Jamaican fruit bats (Artibeus jamaicensis) transduced with human ACE2
Source: PLoS Pathog. 2023 Oct 19;19(10):e1011728. doi: 10.1371/journal.ppat.1011728 (PMC10617724; doi:10.1371/journal.ppat.1011728)
Supplement: S1 Table — Residues identical to human are noted in black, whereas differences in red font. Species that are susceptible to SARS-CoV-2 are in red font, not susceptible in blue font, unknown susceptibility in black font. (XLSX) [file ppat.1011728.s007.xlsx]

## Sheet: Sheet 1
Table 1
		ACE2 AA position
Common Name	Species name	24	27	28	30	31	34	35	37	38	41	42	45	82	83	330	353	354	355	357	393	ID
Human	Homo sapiens	Q	T	F	D	K	H	E	E	D	Y	Q	L	M	Y	N	K	G	D	R	R	20
Syrian hamster	Mesocricetus auratus	Q	T	F	D	K	Q	E	E	D	Y	Q	L	N	Y	N	K	G	D	R	R	18
Deer mouse	Peromyscus maniculatus	Q	I	F	D	K	Q	E	E	D	Y	Q	L	N	Y	N	K	G	D	R	R	17
Intermediate horseshoe bat	Rhinolophus affinis	R	I	F	D	N	H	E	E	D	Y	Q	L	N	Y	N	K	G	D	R	R	16
Domestic cat	Felis catus	L	T	F	E	K	H	E	E	E	Y	Q	L	T	Y	N	K	G	D	R	R	16
Egyptian rousette	Rousettus aegyptiacus	L	T	F	E	K	T	E	E	D	Y	Q	L	T	Y	K	K	G	D	R	R	15
Pearson's horseshoe bat	Rhinolophus pearsonii	R	T	F	D	K	H	E	E	D	H	E	L	D	Y	N	K	D	D	R	R	15
Least horseshoe bat	Rhinolophus pusillus	L	K	F	N	D	S	E	E	D	Y	E	L	N	Y	N	K	G	D	R	R	14
American mink	Neogale vison	L	T	F	E	K	Y	E	E	E	Y	Q	L	T	Y	N	K	H	D	R	R	14
Ferret	Mustela putorius	L	T	F	E	K	Y	E	E	E	Y	Q	L	T	Y	N	K	R	D	R	R	14
Big-eared horseshoe bat	Rhinolophus macrotis	E	K	F	D	K	S	K	E	D	Y	E	L	N	Y	K	K	G	D	R	R	13
Chinese rufous horseshoe bat	Rhinolophus sinicus	E	I	F	D	K	T	K	E	D	H	Q	L	N	Y	N	K	G	D	R	R	13
Lander's horseshoe bat	Rhinolophus landeri	L	T	F	D	D	S	A	E	N	Y	Q	L	N	F	N	K	G	D	R	R	13
Jamaican fruit bat	Artibeus jamaicensis	D	T	F	E	K	T	E	E	E	Y	E	L	A	Y	N	K	N	D	R	R	13
House mouse	Mus musculus	N	T	F	N	N	Q	E	E	D	Y	Q	L	S	F	N	H	G	D	R	R	13
Greater horseshoe bat	Rhinolophus ferrumequinum	L	K	F	D	D	S	E	E	N	H	Q	L	N	F	N	K	G	D	R	R	12
Halcyon horseshoe bat	Rhinolophus alcyone	L	I	F	D	N	S	E	E	N	H	Q	L	K	F	N	K	N	D	R	R	11
Big brown bat	Eptesicus fuscus	E	I	F	Q	R	T	E	E	E	H	Q	L	R	Y	N	K	G	D	R	R	11
Brazilian free-tailed bat	Tadarida brasiliensis	E	I	F	Q	R	T	E	E	E	H	Q	L	R	Y	N	K	G	D	R	R	11
		24	27	28	30	31	34	35	37	38	41	42	45	82	83	330	353	354	355	357	393	ID
