# Supplementary material for: Regulatory T cell-like response to SARS-CoV-2 in Jamaican fruit bats (Artibeus jamaicensis) transduced with human ACE2
Source: PLoS Pathog. 2023 Oct 19;19(10):e1011728. doi: 10.1371/journal.ppat.1011728 (PMC10617724; doi:10.1371/journal.ppat.1011728)
Supplement: S2 Table — (XLSX) [file ppat.1011728.s008.xlsx]

## Sheet: Sheet1
Gene	Forward	Reverse
Rps18	GCGAGTACTCAACACCAATA	TTTTGGTGAGGTCGATGTCT
IFNg	CCTTGAAAGACAACCAGAGC	CCTCCATTTTGCTGTTGCTG
IL-2	CGAACTCAACCCTCTGAAGG	GTGCGTTCACTGTGACATTG
IL-4	AGCTCTGGTCTGCTTACTAG	TGGTCTCTTCTAAGGTGAGG
IL-10	TGAAAACAAGAGCAAAGCAG	TGAAAACAAGAGCAAAGCAG
IL-12a	TGCTGGCAGCTATTGATGAG	AGATCCGGTTCTTCAAGGGA
IL-13	CATCCAAAAGACCCAGAGG	ATCACTTCCACTTTGGTGTC
IL-21	AGATAATCAGCCTGCTAACG	CTCTGTTTCTGTCTTCTCCC
IL-27	GACCGTGAGTTTGGATCTCC	TCAGGGAGGTTGAATCCTGT
TGFb	TGTTCTTCAACACGTCGGAG	CGTGCTGTTCCACTTTCAAC
Ebi3	GCCCTACATGCTGAACATCA	TCTGGAGGGTCTGGTTTGAT
IL-27Ra	TGAGTCTTACCTGCCTTCCA	CTTGCTGGAATTGCTGTTGG
gp130	CTGAGTCCTTGAAGGCGTAC	TTCCCCACTTTCTTTGTCCG
Tbx21	CCAAAGGATTCCGGGAGAAC	AATTGACAGTTGGGTCCAGG
Gata3	ACCCCTGACTATGAAGAAGG	CACCTTTTTGCACTTTTTGG
Foxp3	CCAGCTCTGTGATCTGGAAC	AAAGCCTGTTGAGGTCCATC
Cxcr4	GCTCAGGCGACTATGACTCC	TGCCCACTATGCCAGTCAAG
Cxcr5	GGTCAGCCAACCTCATCACA	TAGAGGAAGCGGGAGGTGAA
CD4	CTCATTCCCACTCACCTTCG	CTCATTCCCACTCACCTTCG
CD25	TGTGAGTGCAAGAAAGGCTT	TTTTCCCAGAAAGAGTGGCC
